# Supplementary material for: A study on the association between accessory maxillary ostium and maxillary sinus mucosal thickening using cone beam computed tomography
Source: Head Face Med. 2021 Jul 14;17:28. doi: 10.1186/s13005-021-00284-0 (PMC8278720; doi:10.1186/s13005-021-00284-0)
Supplement: Supplementary file 1 — Additional file 1. [file 13005_2021_284_MOESM1_ESM.xlsx]

## Sheet: Sheet2
								Sinuses with AMO
		** Data source- CBCT archives University Dentsl Hospital, Thumbay medicity							* The description of the codes are mentioned below
		Sl no	Pt Name	Hosp no	PMO obstruction	Gender	Age (yrs)	Age group	Size	MT	Type MT	Dist-floor	Dist-wall
		1	ASA	4238	P	M	63	A	A	P	A	19.53	14.07
		2	RH	4935	P	M	22	B	A	Ab	Ab	16.89	12.07
		3	SA	9409	P	F	41	A	B	Ab	Ab	18.89	14.34
		5	HSM	9503	P	M	31	B	A	Ab	Ab	20.78	16.97
		6	AO	10430	P	M	29	B	B	P	A	21.05	16.77
		7	IS	10620	P	F	45	A	A	P	A	21.23	18.56
		8	GH	12429	P	M	30	B	B	Ab	Ab	16.34	12.07
		9	GK	12604	P	M	47	B	A	P	A	18.91	14.34
		10	SH	13132	P	M	27	B	A	Ab	Ab	18.33	14.66
		11	RA	13304	P	F	35	B	A	P	A	20.37	18.77
		12	RL	13907	A	M	54	A	B	Ab	Ab	20.44	16.55
		13	EA	14638	P	M	32	B	A	P	B	16.75	14.08
		14	MN	16899	P	F	24	B	A	P	A	19.12	14.88
		15	ST	17280	P	M	28	B	B	Ab	Ab	16.09	12.44
		16	SA	23115	P	F	27	B	A	Ab	Ab	18.09	14.66
		17	ZJ	27584	P	M	65	A	B	P	B	18.07	15.77
		18	BA	27052	P	F	49	A	A	Ab	Ab	20.45	16.22
		19	MA	26163	P	M	30	B	B	P	B	20.13	16.66
		20	MF	27385	P	F	28	B	A	P	B	18.09	14.06
		21	UZ	27470	P	M	25	B	B	Ab	Ab	20.44	12.22
		22	CK	27496	A	F	29	B	A	P	B	16.66	16.55
		23	JAF	27746	P	M	34	B	B	P	B	18.32	14.47
		24	AA	27763	P	F	29	B	B	Ab	Ab	16.45	14.56
		25	AR	27866	P	M	40	B	A	P	B	20.56	15.44
		26	IA	28056	P	F	32	B	B	Ab	Ab	18.67	16.44
		27	MEA	28060	P	M	26	B	C	P	B	16.34	16.44
		28	AM	28167	P	M	40	B	B	P	B	18.22	14.67
		29	FA	28308	P	F	39	B	B	P	C	19.67	15.67
		30	BHK	28484	P	M	25	B	B	Ab	Ab	20.78	12.09
		31	GR	28700	P	M	52	A	C	P	C	21.09	12.09
		32	GR	28700	P	M	52	A	A	P	C	23.66	14.66
		33	IJ	29356	A	F	51	A	C	Ab	Ab	16.9	16.06
		34	AHM	30191	P	M	50	A	B	P	C	19.05	16.17
		35	GS	30843	P	M	24	B	A	P	C	21.44	12.44
		36	AM	31093	P	M	54	A	B	P	C	23.78	14.9
		37	WHR	31543	A	M	58	A	A	P	D	18.07	14.66
		38	AM	31698	P	M	72	A	B	Ab	Ab	18.44	12.22
		39	MH	31796	P	F	61	A	A	Ab	Ab	20.78	14.07
		40	ASA	4238	P	M	24	B	B	P	C	19.45	16.02
		41	SA	52	P	M	52	A	C	P	D	19.05	16.01
		42	EM	547	P	F	44	A	A	Ab	Ab	16.09	16.33
		43	SI	613	P	M	44	A	B	P	C	21.56	14.56
		44	AM	1066	P	M	39	B	B	P	C	23.07	16.56
		45	MS	1233	P	F	54	A	A	Ab	Ab	20.56	12.22
		46	KT	1269	P	F	46	A	C	P	C	19.56	14.78
		47	MAM	1322	A	M	38	B	B	Ab	Ab	16.09	16.67
		48	AA	1792	P	M	67	A	A	P	D	20.78	18.07
		49	DJ	1833	P	M	62	A	A	Ab	Ab	18.9	14.44
		50	GV	2185	P	F	23	B	A	P	C	21.44	16.17
		51	EE	2235	P	M	66	A	B	P	D	18.66	14.44
		52	SM	2799	P	M	47	A	A	Ab	Ab	20.07	16.06
		53	MA	4590	P	F	25	B	A	P	B	20.45	16.78
		54	MAH	5314	P	F	64	A	A	Ab	Ab	16.55	12.22
		55	MIQ	5398	P	M	54	A	A	P	C	19.45	12.67
		56	LB	5403	A	F	51	A	A	P	C	21.67	14.98
		57	MMS	6558	P	F	51	A	B	P	D	19.05	16.33
		58	YA	7130	P	F	70	A	B	Ab	Ab	18.01	14.03
		59	US	7279	P	F	61	A	A	P	B	16.22	14.06
		60	RA	7358	P	M	34	B	A	Ab	Ab	20.55	16.21
		61	AM	7544	P	M	49	A	B	P	B	18.22	15.89
		62	FM	7576	P	F	43	A	C	P	C	19.06	16.5
		63	CHY	7683	P	M	31	B	B	P	B	20.33	16.33
		64	MI	7896	P	M	52	A	A	P	C	21.9	12.55
		65	KS	7903	P	F	42	A	A	P	C	23.04	14.89
		66	RS	8083	P	M	39	B	C	P	C	19.08	16.22
		67	KM	8443	P	M	28	A	B	Ab	Ab	18.05	12.55
		68	BC	8446	P	M	34	B	A	P	D	20.07	18.55
		69	KA	8717	P	F	26	B	B	Ab	Ab	20.56	14.78
		70	MK	8805	P	M	52	A	B	P	D	18.07	14.05
		71	ASA	4238	A	M	63	A	B	P	D	18.07	14.05
		72	RH	4935	P	M	22	B	A	P	B	16.34	14.77
		73	SA	9409	P	F	41	A	A	P	D	18.44	16.22
		74	HSM	9503	P	M	31	B	A	P	D	19.22	18.12
		75	AO	10430	P	M	29	B	A	P	E	18.07	13.23
		76	IS	10620	P	F	45	A	C	P	B	18.32	15.22
		77	GH	12429	A	M	30	B	B	P	E	22.09	15.56
		78	GK	12604	P	M	47	B	A	P	E	20.09	17.45
		79	SH	13132	P	M	27	B	A	P	B	20.33	16.33
		80	RA	13304	P	F	35	B	A	Ab	Ab	16.55	16.55
		81	RL	13907	P	M	54	A	B	P	C	19.56	14.22
		82	EA	14638	P	M	32	B	A	P	B	16.55	14.33
		83	MN	16899	P	F	24	B	A	P	B	18.05	15.44
		84	ST	17280	P	M	28	B	A	P	E	18.44	13.11
		85	SA	23115	P	F	27	B	B	P	E	20.11	15.22
		86	ZJ	27584	P	M	65	A	A	Ab	Ab	16.78	12.44
		87	BA	27052	P	F	49	A	A	P	B	20.23	16.56
		88	MA	26163	P	M	30	B	B	P	B	16.33	14.78
		89	MF	27385	A	F	28	B	C	Ab	F	18.44	14.55
		90	UZ	27470	P	M	25	B	A	P	C	21.05	16.78
		91	CK	27496	P	F	29	B	B	P	E	22.67	17.78
		92	JAF	27746	P	M	34	B	A	Ab	Ab	20.07	16.33
		93	AA	27763	P	F	29	B	B	P	B	18.7	14.78
		94	AR	27866	P	M	40	B	A	P	C	23.98	12.56
		95	IA	28056	P	F	32	B	A	P	B	20.34	16.99
		96	MEA	28060	P	M	26	B	B	Ab	Ab	16.07	12.44
		97	AM	28167	P	M	40	B	A	Ab	F	18.45	14.44
		98	FA	28308	P	F	39	B	B	P	B	16.56	14.67
		99	BHK	28484	P	M	25	B	B	P	B	18.05	15.08
		100	GR	28700	P	M	52	A	C	P	B	20.67	16.53
		101	GR	28700	A	M	52	A	A	P	C	19.06	14.22
		102	IJ	29356	P	F	51	A	A	Ab	Ab	20.66	16.33
		103	AHM	30191	P	M	50	A	A	P	C	21.07	16.34
		104	GS	30843	P	M	24	B	B	P	A	19.23	14.67
		105	AM	31093	P	M	54	A	A	P	C	23.07	12.98
		106	WHR	31543	P	M	58	A	B	P	A	20.52	16.78
		107	AM	31698	P	M	72	A	A	P	C	19.66	14.55
		108	MH	31796	P	F	61	A	A	P	A	19.05	18.9
		109	ASA	4238	P	M	24	B	A	Ab	Ab	16.08	12.44
		110	SA	52	P	M	52	A	B	P	A	19.12	14.78
		111	EM	547	P	F	44	A	A	P	C	21.06	16.09
		112	SI	613	P	M	44	A	C	P	A	21.34	18.44
		113	AM	1066	P	M	39	B	A	P	C	23.56	12.34
		114	MS	1233	P	F	54	A	A	P	A	20.67	14.66
		115	KT	1269	P	F	46	A	B	P	A	19.66	16.55
		116	MAM	1322	A	M	38	B	A	P	C	21.45	14.56
		117	AA	1792	P	M	67	A	A	P	A	21.09	14.66
		118	DJ	1833	P	M	62	A	B	Ab	Ab	18.07	14.67
		119	GV	2185	P	F	23	B	A	P	A	19.06	16.34
		120	EE	2235	P	M	66	A	B	P	C	19.07	16.45
		121	SM	2799	P	M	47	A	A	P	C	23.05	12.56
		122	MA	4590	P	F	25	B	B	P	A	20.1	15.67
		123	MAH	5314	P	F	64	A	A	P	A	21.38	14.11
		124	MIQ	5398	P	M	54	A	A	P	A	19.45	16.66
		125	LB	5403	P	F	51	A	B	P	C	19.56	14.67
		126	MMS	6558	P	F	51	A	B	P	A	20.62	18.23
		127	YA	7130	P	F	70	A	B	P	A	21.46	14.78
		128	US	7279	P	F	61	A	A	Ab	Ab	20.55	16.33
		129	RA	7358	P	M	34	B	B	P	A	19.04	14.67
		130	AM	7544	P	M	49	A	B	P	A	20.34	16.45
		131	FM	7576	P	F	43	A	B	P	C	21.78	16.78
		132	CHY	7683	P	M	31	B	B	P	A	21.22	14.66
		133	MI	7896	P	M	52	A	A	Ab	Ab	16.44	12.67
		134	KS	7903	P	F	42	A	A	P	C	23.56	12.89
		135	RS	8083	P	M	39	B	A	P	A	19.67	16.34
		136	KM	8443	P	M	28	A	B	Ab	Ab	18.23	14.33
		137	BC	8446	P	M	34	B	C	P	C	19.56	14.78
		138	KA	8717	P	F	26	B	A	P	A	20.12	16.89
		139	MK	8805	P	M	52	A	B	P	C	21.45	16.78
		140	HB	23868	A	M	53	A	A	P	A	21.12	18.56
		141	IL	23995	P	M	65	A	B	Ab	Ab	20.34	16.67
		142	IS	24180	P	F	44	B	A	P	A	19.6	14.55
		Sl no	Patient Name	hospital number	PMO obstrction	Gender	Age	Age	Size	Mucosal thickening	MT type	Dist-floor	Dist -Wall
			first letter only		P= Present	M=male	In years	A=Above 41 years	A= Class I	P=Present	A= type 1	in mm	in mm
			to hide identity		A=Absent	F=Female		B=Below 41 years	B=Class II	Ab=Absent	B= type 2
									C=Class III		C= type 3
											D= type 4
											E= type 5
											Ab=absent
